# Supplementary material for: Strigolactones enhance apple drought resistance via the MsABI5-MsSMXL1-MsNAC022 cascade
Source: Hortic Res. 2025 Apr 9;12(7):uhaf101. doi: 10.1093/hr/uhaf101 (PMC12090352; doi:10.1093/hr/uhaf101)
Supplement: Web_Material_uhaf101 [file web_material_uhaf101.zip]

Archive with 19 entries (19 files):
- Clean version of the Supplementary Figure-0222.docx
- Figure S1.pdf
- Figure S10.pdf
- Figure S11.pdf
- Figure S12.pdf
- Figure S13.pdf
- Figure S14.pdf
- Figure S15.pdf
- Figure S16.pdf
- Figure S17.pdf
- Figure S2.pdf
- Figure S3.pdf
- Figure S4.pdf
- Figure S5.pdf
- Figure S6.pdf
- Figure S7.pdf
- Figure S8.pdf
- Figure S9.pdf
- Supplemental Table-0222.xls
