# Supplementary material for: Strigolactones enhance apple drought resistance via the MsABI5-MsSMXL1-MsNAC022 cascade
Source: Hortic Res. 2025 Apr 9;12(7):uhaf101. doi: 10.1093/hr/uhaf101 (PMC12090352; doi:10.1093/hr/uhaf101)
Supplement: Web_Material_uhaf101 [file web_material_uhaf101.zip › Supplemental Table-0222.xls]

## Sheet: Table S1
Primer name Sequences
For RT-qPCR
MdABI5-F	AATGGGGCTTACCCGACAGT
MdABI5-R	CCCATCCCAATTGTCTGCCC
MdABF1-F	GGGGTCGGAAGGGAAGTAAA
MdABF1-R	CGAACCGGCAGCAACATTAT
MdABF2-F	AGCTGGGGTTGTGAGAGAAG
MdABF2-R	GGCAAATTTGAACCCTGATTCG
MdSMXL1-F	CCTGGGAGTTTCTGGCAACC
MdSMXL1-R	CCAGAGTATTCAGTGGTGGTGGT
MdSMXL2-F	CACAGTCAAGCCTTCCTCCAA
MdSMXL2-R	TTTGGCTACCATCAACCACAGT
MdSMXL3-F	ATCTGCCCACCGACTACACA
MdSMXL3-R	GCAGAGCAGGAAGAGGACTG
MdSMXL4-F	CCAGGCATGACTTATTTTCTACGGT
MdSMXL4-R	AGTCGCCTTGCTTCCTCTTG
MdSMXL5-F	AATGGCGCTGGCAATCCC
MdSMXL5-R	GTCCCCTCTTGTCTTCTGCG
MdSMXL6-F	CACCGCAGATAGCGATGAAGG
MdSMXL6-R	CAAACGCTTTCAGGTCCCCA
MdSMXL7-F	ACCAGAAACTCCCTCTCTCATCA
MdSMXL7-R	AATACTTGGCCGAAGCGACAT
MdSMXL8-F	TGATGGTGCACTGGTGGAAG
MdSMXL8-R	ATCTCATCTAGGGCCGTGGG
MdSMXL9-F	TTTCCTTGCCGTCCTTAGCC
MdSMXL9-R	GACTGGAGGCTCGTTCTGTG
MdSMXL10-F	CCGATGCTGCTGAGAATGCTA
MdSMXL10-R	TCTTGGCCCTTGACTGGTTG
MdSMXL11-F	CGTTAGCAATGGAGACCTTCAGA
MdSMXL11-R	ACTCTGTAAATCATGGCTGTCAGT
MdSMXL12-F	TTGTTGAATTTGACCGGGGGA
MdSMXL12-R	GGAGACGAAACTAGACCCGGA
MdSMXL13-F	ATGAGAGCAGGAGGTTGCAC
MdSMXL13-R	TGGTGCTTGCAACATGGAGA
MdSMXL14-F	ATGGGGAGAAGGCTTGGCTA
MdSMXL14-R	AAGTCTCGCCTCGGCTTTAC
MdSMXL15-F	AAGAAGGTGGTGACGGAGTTG
MdSMXL15-R	GTTGGTGTTCGGGATGTGGAT
MdSMXL16-F	TGGCTGGAGAAGAAGGTGGT
MdSMXL16-R	GCCTGATCGGCATCGCA
MdSMXL17-F	GGTGATGTTCCAGAACCGCT
MdSMXL17-R	CCCAAACCAGCTCTTCCTTCA
MdSMXL18-F	CACTAGCTCAAGGGGGAAGATG
MdSMXL18-R	AAGGGAGAGACCAAGACCACC
MdSMXL19-F	GAATTCGAATGGGGGAGGGG
MdSMXL19-R	GGACAGGAGGCGAACCTAGA
MdNAC022-F	ACCGAGAGATAGCTGCCAAA
MdNAC022-R	GGGGTTGAGTCTCTGTGTGT
MdP5CS2.1-F	TTGGCAAATAGCAGCGTGTT
MdP5CS2.1-R	GCCAATAGCCCAGCCAAACT
MdP5CS2.2-F	ATGATTTGAAGAGTACAGCCGCA
MdP5CS2.2-R	TGCATGCACATCGTCAACAA
MdP5CS2.3-F	TGTGCAGCTCTTGATGTGACT
MdP5CS2.3-R	CAGCGACTTCACGGTTTCAG
MdYUCCA5-F	GCAAGTCCTCTTCATCCCTGT
MdYUCCA5-R	CCTGGAGCACACACTACGAG
MdPIN7-F	CTGCTTATTACCCGCCCACA
MdPIN7-R	TGGTGAAAACCGAAATCAGGAG
MdPAO-F	TTACGGAGCTGAGGACGAGA
MdPAO-R	AGAAGCTGAAATGGGGTCGG
MdNYE1-F	TTGCACGTCAACTGTTTGGG
MdNYE1-R	CCAAATAGCCTCGCAACAGG
MdNYC1-F	GACTTCGGAACTGGGCAGAA
MdNYC1-R	GCGCAAACAACGGAAAGTGA
MdIAA5-F	GATTGACGGTGGAGATGGCA
MdIAA5-R	GTATGAACACACTGGAGGCC
MdHistone H3-F	TGAAGAAGCCCCACAGATA
MdHistone H3-R	GTCAGTCTTGAAGTCCTGCG
For apple genetic transformation
MsABI5-1302-F	ggactcttgaccatggtaATGTGCTTCAATTTGATCGG
MsABI5-1302-R	tccagtgccatcagatctacCAAACCACAACTATGACTCC
MsABI5-SRDX-F	cgggggactcttgaccatggtagatctgATGTGCTTCAATTTG
	ATC
MsABI5-SRDX-R1	CGCAAAGCCCAGGCGCAGTTCCAGATCCAG
	ATCCAGTGCCATCAAACCACAACTATGAC
MsABI5-SRDX-R2	tccagtgaaaagttcttctcctttactagtCGCAAAGCCCAGGC
	GCAG
MsSMXL1-1302-F	cgggggactcttgaccatggtagatctgATGCGCTCAGG
MsSMXL1-1302-R	AGGTTGT
	tccagtgaaaagttcttctcctttactagtAGAAATATGGA
	TTTTCTT
For Y1H
MsABI5-B42AD-F	tgcctctcccgaattcATGTGCTTCAATTTGATCGG
	GTTC
MsABI5-B42AD-R	tccaaagcttctcgagCAAACCACAACTATGACTC
	CTCCT
MsNAC022-B42AD-F	atgatgtgccagattatgcctctcccgaattcATGAGCAACA
	TAAGCG
MsNAC022-B42AD-R	ctctggcgaagaagtccaaagcttctcgagGTAGTGGCTCC
	AAATA
MsSMXL1pro-laczi-F	atgatgaattgaaaagcttgaattcATAGAAACGAA
	ACCAATCTCATG
MsSMXL1pro-laczi-R	cgaggtcgacagatccccgggtaccCACTTGATCA
	AAACCCACCCCCC
MsSMXL3pro-laczi-F	atgatgaattgaaaagcttgaattcGAAAAAGCCAT
	GGAATAAGTAAA
MsSMXL3pro-laczi-R	cgaggtcgacagatccccgggtaccCGCCGGCTAG
	CGTGTATAATAAT
MsSMXL8pro-laczi-F	atgatgaattgaaaagcttgaattcATGCTACATCAC
	GCATTCATAAT
MsSMXL8pro-laczi-R	cgaggtcgacagatccccgggtaccTGGAGGAGC
	TCGAAGAAAAGGTT
MsSMXL15pro-laczi-F	atgatgaattgaaaagcttgaattcTATTAATCAGC
	TAAAAATAAATT
MsSMXL15pro-laczi-R	cgaggtcgacagatccccgggtaccTTTCCTTCAC
	CAATTAATGATAC
MsSMXL16pro-laczi-F	atgatgaattgaaaagcttgaattcAAGTCCACAAG
	CTAAGTAGAGCA
MsSMXL16pro-laczi-R	cgaggtcgacagatccccgggtaccTTTCCTTCAC
	CAATTTATGATAC
MsSMXL1-P1-laczi-F	atgatgaattgaaaagcttgaattcCGATCAAAAAT
	TTCAGGAAACCG
MsSMXL1-P1-laczi-R	cgaggtcgacagatccccgggtaccTCCTGCAAG
	AGGAGGGGATTTCC
MsSMXL1-P2-laczi-F	atgatgaattgaaaagcttgaattcAATATAAAGA
	TGGTGTTTATTAT
MsSMXL1-P2-laczi-R	cgaggtcgacagatccccgggtaccAATCAACAT
	TAATGTAATACGTT
MsSMXL1-P3-laczi-F	atgatgaattgaaaagcttgaattcTTACATTAATG
	TTGATTAACGTA
MsSMXL1-P3-laczi-R	cgaggtcgacagatccccgggtaccTAGGAGAAA
	GAGAAACAAGAGTT
MsSMXL1-P3D-laczi-F	AATTCTAACGTACTAACGTACGGTAC
MsSMXL1-P3D-laczi-R	CGTACGTTAGTACGTTAG
MsSMXL1-mP3D-laczi-F	AATTCTACCCCACTACCCCACGGTAC
MsSMXL1-mP3D-laczi-R	CGTGGGGTAGTGGGGTAG
MsNAC022-laczi-F	aaatgatgaattgaaaagcttgaattcGTACCATGT
	TCAAATGATCA
MsNAC022-laczi-R	cctcgaggtcgacagatccccgggtaccGCGAGAG
	ATCTCTTTTCTCA
MsP5CS2.2-laczi-F	atgatgaattgaaaagcttgaattcGTGAGCAACC
	ATTGGTGAATCGA
MsP5CS2.2-laczi-R	cgaggtcgacagatccccgggtaccTTCTGACTCG
	TGGAGGTCGGCGG
For EMSA
MsABI5-MBP-F	gagggaaggatttcagaattcATGTGCTTCAATTTGATCGG
MsABI5-MBP-R	caagcttgcctgcaggtcgacCAAACCACAACTATGACTC
MsSMXL1-P3-Bio/cold-F	ATGTTGATTAACGTACCACTTAGTAC
MsSMXL1-P3-Bio/cold-R	GTACTAAGTGGTACGTTAATCAACAT
MsSMXL1-P3-mutant-F	ATGTTGATTAAAAAACCACTTAGTAC
MsSMXL1-P3-mutant-R	GTACTAAGTGGTTTTTTAATCAACAT
MsNAC022-Bio/cold-F	TTATCAATGTACACGTCTGCAGGTTG
MsNAC022-Bio/cold-R	CAACCTGCAGACGTGTACATTGATAA
MsNAC022-mutant-F	TTATCAATGTAAAAAACTGCAGGTTG
MsNAC022-mutant-R	CAACCTGCAGTTTTTTACATTGATAA
MsP5CS2.2-Bio/cold-F	AGAAACCGACACGTCTCTCTTTTCTA
MsP5CS2.2-Bio/cold-R	TAGAAAAGAGAGACGTGTCGGTTTCT
MsP5CS2.2-mutant-F	AGAAACCGAAAAAAATCTCTTTTCTA
MsP5CS2.2-mutant-R	TAGAAAAGAGATTTTTTTCGGTTTCT
For LUC
MsABI5-62SK-F	gctccaccgcggtggcggccgctctagaATGTGCTTCAATTT
	GATCGG
MsABI5-62SK-R	ggtgatttcagcgtaccgaattggtaccCAAACCACAACTAT
	GACTCC
MsNAC022-62SK-F	tgagctccaccgcggtggcggccgctctagaATGAGCAACA
	TAAGCG
MsNAC022-62SK-R	gactggtgatttcagcgtaccgaattggtaccGTAGTGGCTCC
	AAATA
MsSMXL1pro-0800-F	cgactcactatagggcgaattgggtaccATAGAAAC
	GAAACCAATCTC
MsSMXL1pro-0800-R	tggcggccgctctagaactagtggatccCACTTGAT
	CAAAACCCACCC
MsNAC022pro-0800-F	tacgactcactatagggcgaattgggtaccGTACCAT
	GTTCAAATGATC
MsNAC022pro-0800-R	ggtggcggccgctctagaactagtggatccGCGAGA
	GATCTCTTTTCTC
MsP5CS2.2pro-0800-F	acgactcactatagggcgaattgggtaccGTGAGCA
	ACCATTGGTGAA
MsP5CS2.2pro-0800-R	gtggcggccgctctagaactagtggatccTTCTGACT
	CGTGGAGGTCG
MsSMXL1-YCE-F	tggatccatcgatagtactgtcgacATGCGCTCAGG
	AGGTTGTGC
MsSMXL1-YCE-R	cgtatgggtacatcccgggagcggtaccAGAAATAT
	GGATTTTCTTAG
MsSMXL1△EAR-YCE-F	actagtggatccatcgatagtactgtcgacATGCGCTC
	AGGAGGTTGTG
MsSMXL1△EAR-YCE-R	atcgtatgggtacatcccgggagcggtaccCAGGTACT
	TGGCCTGATCT
For pull-down and protein stability
MsSMXL1-His-F	gacagcaaatgggtcgcggatccgaattcATGCGCT
	CAGGAGGTTGTG
MsSMXL1-His-R	tctcagtggtggtggtggtggtgctcgagAGAAATA
	TGGATTTTCTTA
MsNAC022-GST-F	gatctggttccgcgtggatccccggaattcATGAGCA
	ACATAAGCGTG
MsNAC022-GST-R	tcagtcacgatgcggccgctcgagtcgaccGTAGTGG
	CTCCAAATATT
MsMAX2-GST-F	atctggttccgcgtggatccccggaattcATGGCC
	ACCACCGTCAACG
MsMAX2-GST-R	cagtcacgatgcggccgctcgagtcgaccATCGAG
	GATCGGGCGCCTG

## Sheet: Table S2
Gene	Accession number
AtABI5	AT2G36270
AtSMAX1	AT4G29920
AtSMXL2	AT4G30350
AtSMXL3	AT3G52490
AtSMXL4	AT5G25490
AtSMXL5	AT5G57130
AtSMXL6	AT1G07200
AtSMXL7	AT2G29970
AtSMXL8	AT2G40130
MdABI5	LOC103430245
MdABF1	MD05G1082000
MdABF2	MD15G1081800
MdNAC022	MD10G1198400
MdMAX2	MD17G1266700
MdSMXL1	MD00G1086800
MdSMXL2	MD01G1153400
MdSMXL3	MD03G1068500
MdSMXL4	MD06G1132300
MdSMXL5	MD06G1201600
MdSMXL6	MD07G1222400
MdSMXL7	MD08G1058100
MdSMXL8	MD09G1061700
MdSMXL9	MD09G1279100
MdSMXL10	MD11G1072900
MdSMXL11	MD12G1037900
MdSMXL12	MD13G1261900
MdSMXL13	MD14G1036900
MdSMXL14	MD14G1148700
MdSMXL15	MD14G1210600
MdSMXL16	MD14G1211000
MdSMXL17	MD15G1038200
MdSMXL18	MD16G1247100
MdSMXL19	MD16G1264200
MdP5CS2.1	MD00G1141100
MdP5CS2.2	MD01G1140200
MdP5CS2.3	MD12G1150700
MdYUCCA5	MD08G1119300
MdPIN7	MD06G1226800
MdIAA5	MD17G1198100
MdPAO	MD11G1149200
MdNYE1	MD04G1070300
MdNYC1	MD02G1045900
MdRD22	MD15G1098800
MdRD29A	MD01G1201000
MdSOS1	MD16G1011500
MdNHX1	MD00G1051300
